# Supplementary material for: Specific mtDNA Mutations in Mouse Carcinoma Cells Suppress Their Tumor Formation via Activation of the Host Innate Immune System
Source: PLoS One. 2013 Sep 30;8(9):e75981. doi: 10.1371/journal.pone.0075981 (PMC3786894; doi:10.1371/journal.pone.0075981)
Supplement: Table S1 — Genetic characteristics of parent cells and P29mtSAMP1 cybrids. a) Fusion mixture was grown in a selection medium without uridine and pyruvate (UP-) that allows exclusive growth of the mtDNA-repopulated ρ0P29 cells corresponding to P29mtSAMP1 cybrids. Platelets without nuclei cannot survive, and unfused ρ0P29 cells failed to grow in the selection medium due to significant respiration defects caused by the absence of mtDNA. (XLS) [file pone.0075981.s001.xls]

## Sheet: Sheet1
Table S1. Genetic characteristics of parent cells and P29mtSAMP1 cybrids.
Cells		mtDNA	Fusion combination	Selectiona)
		genotype	Nuclear donors x mtDNA donors
Nuclear donors
	ρ0P29	mtDNA-less
mtDNA donors
	Platelets from SAMP1	A11181G
Cybrids
	P29mtSAMP1	A11181G	ρ0P29 x platelets from SAMP1	UP-
