# Supplementary material for: Specific mtDNA Mutations in Mouse Carcinoma Cells Suppress Their Tumor Formation via Activation of the Host Innate Immune System
Source: PLoS One. 2013 Sep 30;8(9):e75981. doi: 10.1371/journal.pone.0075981 (PMC3786894; doi:10.1371/journal.pone.0075981)
Supplement: Table S2 — Comparison of sequences of mtDNA from different mouse strains. The GenBank accession numbers for the mtDNA sequences of B6, SAMP1, C3H, and NZB are AY172335, AB042524, AB049357, and L07095, respectively. n.p.: nucleic position. a.a. change: amino acid change. (XLS) [file pone.0075981.s002.xls]

## Sheet: Sheet1
Table S2. Comparison of sequences of mtDNA from different mouse strainsa).
Gene	n.p.	B6	SAMP1	C3H	NZB	a.a.change		Gene	n.p.	B6	SAMP1	C3H	NZB	a.a.change
tRNA-F	55	G	-	-	A	-		COX3	9137	A	-	-	G	-
16S rRNA	1513	A	-	-	G	-			9152	T	-	-	C	-
	1519	G	-	-	A	-			9348	G	-	A	-	V248I
	1590	G	-	-	A	-		tRNA-G	9391	A	-	-	G	-
	1822	T	-	-	C	-		ND3	9461	T	C	C	C	-
	2201	T	-	-	C	-			9530	C	-	-	T	-
	2256	T	C	-	-	-			9581	C	-	-	T	-
	2340	G	-	-	A	-			9599	A	-	-	G	-
	2525	C	-	-	T	-		tRNA-R	9818	-	-	T	-	-
ND1	2766	A	-	-	G	I6A			9821	-	-	A	AA	-
	2767	T	-	-	C	I6A		ND4L	9985	G	-	-	A	V37M
	2798	C	-	-	T	-		ND4	10547	C	-	-	T	-
	2814	T	-	-	C	-			10583	A	-	-	G	-
	2840	C	-	-	T	-			10952	C	-	-	A	I262M
	2934	C	-	-	T	R62C			11181	A	G	-	-	T337A
	3194	T	-	-	C	-		ND5	11843	G	-	-	A	-
	3260	A	-	-	G	-			11846	C	-	-	T	-
	3422	T	-	-	C	-			11933	A	-	-	C	-
	3467	T	-	-	C	-			12353	C	-	-	T	-
	3599	T	-	-	C	-			12575	T	-	-	A	-
	3692	A	-	-	G	-			12695	A	-	-	G	-
ND2	3932	G	-	-	A	A7T			12835	T	-	-	C	I365T
	4123	C	-	-	T	-			12890	A	-	-	G	-
	4276	G	-	-	A	-			13004	G	-	-	A	-
	4324	T	-	-	C	-			13052	T	C	-	-	-
	4408	G	-	-	A	-			13444	C	-	-	T	T568I
	4706	A	-	-	G	I265V		ND6	13612	T	-	-	C	-
	4732	C	-	-	T	-			13689	C	-	-	T	V128I
	4771	T	-	-	C	-			13781	A	-	-	G	I97A
	4885	A	-	-	C	-			13782	T	-	-	C	I97A
	4903	T	-	-	G	-			13837	A	-	-	G	-
tRNA-C	5205	-	-	-	G	-			13983	A	-	-	G	-
COX1	5463	G	-	-	A	A46T		Cyt.b	14211	G	-	-	A	A23T
	5552	T	-	-	C	-			14642	C	-	-	A	-
	5930	G	-	-	A	-			14738	G	-	-	T	-
	6041	T	-	-	C	-			15261	G	-	-	A	E373K
	6407	C	-	-	T	-		D-loop	15499	T	-	-	A	-
	6470	A	-	-	G	-			15549	C	-	-	T	-
	6575	C	-	-	T	-			15578	A	-	-	T	-
	6620	G	-	-	A	-			15588	C	-	-	T	-
	6785	G	-	-	A	-			15603	C	-	-	T	-
COX2	7411	A	-	-	G	-			15657	T	-	-	C	-
ATP8	7870	G	-	-	A	-			15917	C	-	-	T	-
ATP6	8439	A	-	-	G	-			16017	A	-	-	C	-
	8467	T	-	-	C	-			16245	-	-	-	A	-
	8568	C	-	-	T	-			16268	A	-	-	G	-
COX3	8858	T	-	-	C	-			16272	T	-	-	C	-
	8864	C	-	-	T	-
